# Supplementary material for: Improved Medicago sativa Nodulation under Stress Assisted by Variovorax sp. Endophytes
Source: Plants (Basel). 2022 Apr 17;11(8):1091. doi: 10.3390/plants11081091 (PMC9026315; doi:10.3390/plants11081091)
Supplement: Supplementary file 1 [file plants-11-01091-s001.zip]

Archive with 1 entries (1 files):
- plants-1661664-supplementary.pdf
